# Supplementary material for: Two dynamic regimes in the human gut microbiome
Source: PLoS Comput Biol. 2017 Feb 21;13(2):e1005364. doi: 10.1371/journal.pcbi.1005364 (PMC5340412; doi:10.1371/journal.pcbi.1005364)
Supplement: S1 File — OTUs that had previously been shown to correlate with dietary variables (highlighted in yellow) had no autoregressive signal (i.e. sVAR coefficients = 0). (XLSX) [file pcbi.1005364.s009.xlsx]

## Sheet: da_delta_svar_50_percent_var_ex
OTU_ID	percent_var_explained_by_sVAR(3)	sig_diet_correlation	abundance_rank
165924	0.136117	no	1
86468	0.161214	no	2
244304	0.134155	no	3
516022	0.10265	no	4
326792	0	no	5
469858	0	yes	6
196757	0.0780768	no	7
175981	0	yes	8
199065	0	yes	9
176184	0	no	10
232142	0	yes	11
174194	0	no	12
322235	0	no	13
169182	0.0469036	no	14
268332	0	no	15
72820	0	yes	16
70219	0	no	17
158660	0	no	18
176386	0	yes	19
356051	0	no	20
190310	0	no	21
181139	0	no	22
13860	0	no	23
182205	0	yes	24
577170	0	no	25
326977	0	yes	26
190464	0	yes	27
169809	0	no	28
180070	0	no	29
248140	0	no	30
181330	0	no	31
198251	0	yes	32
179885	0	yes	33
178148	0	no	34
175692	0	no	35
294851	0	no	36
187524	0	yes	37
313672	0	yes	38
178809	0	no	39
187743	0	yes	40
9514	0	no	41
261590	0	yes	42
188818	0	yes	43
162129	0	no	44
170124	0	yes	45
196080	0	no	46
108747	0	no	47
186955	0	yes	48
179408	0	yes	49
191306	0	no	50
